# Supplementary material for: High Local Diversity of Trypanosoma in a Common Bat Species, and Implications for the Biogeography and Taxonomy of the T. cruzi Clade
Source: PLoS One. 2014 Sep 30;9(9):e108603. doi: 10.1371/journal.pone.0108603 (PMC4182490; doi:10.1371/journal.pone.0108603)
Supplement: Table S1 — GenBank accession numbers of the samples used. Codes in bold represent the new sequences generated for this study, hyphens indicate absence of the gGAPDH sequences for the respective samples. (XLSX) [file pone.0108603.s001.xlsx]

## Sheet: Sheet1
Taxon	Strain	Host	Year	Country	18S rRNA	gGAPDH
Africa 1	sp1Nandinia (NanDoum1)	carnivore - Nandinia binotata	2004	Cameroon	FM202492	FM164793
Africa 2	sp2Cercopithecus (HochNdi1)	monkey - Cercopithecus nictitans	2004	Cameroon	FM202493	FM164794
Africa 3	spRaegypticusGAB (LV634)	bat - Rousettus aegyptiacus	1997	Gabon	AJ012418	GQ140365
Australia 1	H25	kangaroo - Macropus giganteus	1997	Australia	AJ009168	AJ620276
	BRA2	bush rat - Rattus fuscipes	2007	Australia	FJ823117	-
Australia 2	AP201115	possum - Trichosurus vulpecula	2009	Australia	JN315381	JN315395
	AP201117	possum - Trichosurus vulpecula	2009	Australia	JN315382	JN315396
	AP201164	possum - Trichosurus vulpecula	2009	Australia	JN315383	JN315397
Panamá 1	086_AJ_Bohio	Bat - Artibeus jamaicensis	2005	Panamá	KM406885	-
	093_AJ_Bohio	Bat - Artibeus jamaicensis	2005	Panamá	KM406889	-
	134_AJ_Cacao	Bat - Artibeus jamaicensis	2005	Panamá	KM406888	-
	216_AJ_Guava	Bat - Artibeus jamaicensis	2005	Panamá	KM406898	-
	278_AJ_Leon	Bat - Artibeus jamaicensis	2005	Panamá	KM406887	-
	300_AJ_BCI	Bat - Artibeus jamaicensis	2005	Panamá	KM406886	-
	302_AJ_BCI	Bat - Artibeus jamaicensis	2005	Panamá	KM406884	-
Panamá 2	082_AJ_Bohio_2	Bat - Artibeus jamaicensis	2005	Panamá	KM406907	-
	092_AJ_Bohio	Bat - Artibeus jamaicensis	2005	Panamá	KM406881	-
	173_AJ_Gigante	Bat - Artibeus jamaicensis	2005	Panamá	KM406883	-
	196_AJ_PenaBlanca	Bat - Artibeus jamaicensis	2005	Panamá	KM406882	-
	275_AJ_Leon	Bat - Artibeus jamaicensis	2005	Panamá	KM406880	-
Panamá 3	070_AL_Guanabano	Bat - Artibeus jamaicensis	2005	Panamá	KM406897	-
	109_AJ_Bohio	Bat - Artibeus jamaicensis	2005	Panamá	KM406879	-
	121_AL_Cacao	Bat - Artibeus jamaicensis	2005	Panamá	KM406876	-
	240_AJ_Leon	Bat - Artibeus jamaicensis	2005	Panamá	KM406875	-
	268_AJ_Leon	Bat - Artibeus jamaicensis	2005	Panamá	KM406878	-
	269_AJ_Leon	Bat - Artibeus jamaicensis	2005	Panamá	KM406874	-
	282_AJ_Leon	Bat - Artibeus jamaicensis	2005	Panamá	KM406877	-
T. conorhini	USP	rat - Rattus rattus	1947	Brazil	AJ012411	AJ620267
T. cruzi (T. c. marinkellei)	B7	bat - Phyllostomus discolor	1974	Brazil	AJ009150	AJ620270
	TryCC344	bat - Carollia perspicillata	2002	Brazil	FJ001664	GQ140360
	TryCC501	bat - Carollia perspicillata	2002	Brazil	FJ001665	GQ140361
	034_AJ_Guanabano	Bat - Artibeus jamaicensis	2005	Panamá	KM406913	-
	036_AJ_Guanabano	Bat - Artibeus jamaicensis	2005	Panamá	KM406856	-
	044_AJ_Guanabano_2	Bat - Artibeus jamaicensis	2005	Panamá	KM406910	-
	046_AJ_Guanabano	Bat - Artibeus jamaicensis	2005	Panamá	KM406902	-
	054_AJ_Guanabano	Bat - Artibeus jamaicensis	2005	Panamá	KM406860	-
	056_AJ_Guanabano	Bat - Artibeus jamaicensis	2005	Panamá	KM406870	-
	058_AJ_Guanabano	Bat - Artibeus jamaicensis	2005	Panamá	KM406861	-
	064_AJ_Guanabano_b	Bat - Artibeus jamaicensis	2005	Panamá	KM406894	-
	083_AJ_Bohio	Bat - Artibeus jamaicensis	2005	Panamá	KM406851	-
	088_AJ_Bohio	Bat - Artibeus jamaicensis	2005	Panamá	KM406852	-
	107_AJAM_Bohio	Bat - Artibeus jamaicensis	2005	Panamá	KM406869	-
	110_AJ_Bohio	Bat - Artibeus jamaicensis	2005	Panamá	KM406865	-
	119_ALIT_Cacao	Bat - Artibeus jamaicensis	2005	Panamá	KM406873	-
	125_AJ_Cacao	Bat - Artibeus jamaicensis	2005	Panamá	KM406906	-
	128_AJ_Cacao	Bat - Artibeus jamaicensis	2005	Panamá	KM406857	-
	157_AJ_Gigante	Bat - Artibeus jamaicensis	2005	Panamá	KM406872	-
	182_AJ_Gigante	Bat - Artibeus jamaicensis	2005	Panamá	KM406867	-
	192_AJ_PenaBlanca	Bat - Artibeus jamaicensis	2005	Panamá	KM406862	-
	193_AJ_PenaBlanca	Bat - Artibeus jamaicensis	2005	Panamá	KM406896	-
	202_AJ_PenaBlanca_2	Bat - Artibeus jamaicensis	2005	Panamá	KM406868	-
	210_AJ_Guava	Bat - Artibeus jamaicensis	2005	Panamá	KM406853	-
	217_AJ_Guava	Bat - Artibeus jamaicensis	2005	Panamá	KM406855	-
	222_AJ_Guava_2	Bat - Artibeus jamaicensis	2005	Panamá	KM406903	-
	224_AJ_Guava_2	Bat - Artibeus jamaicensis	2005	Panamá	KM406905	-
	225_AJ_Guava	Bat - Artibeus jamaicensis	2005	Panamá	KM406854	-
	244_AJ_Guava_2	Bat - Artibeus jamaicensis	2005	Panamá	KM406864	-
	257_AJ_Leon	Bat - Artibeus jamaicensis	2005	Panamá	KM406895	-
	286_AJ_Leon	Bat - Artibeus jamaicensis	2005	Panamá	KM406863	-
	295_AJ_BCI	Bat - Artibeus jamaicensis	2005	Panamá	KM406866	-
	305_AJ_Leon	Bat - Artibeus jamaicensis	2005	Panamá	KM406871	-
	46-38_AJ_Guanabano_2	Bat - Artibeus jamaicensis	2005	Panamá	KM406904	-
T. cruzi (Tcbat)	TryCC793	bat - Myotis levis	2004	Brazil	FJ900241	GQ140358
	044_AJ_Guanabano_1	Bat - Artibeus jamaicensis	2005	Panamá	JQ965534	-
	053_AJ_Guanabano	Bat - Artibeus jamaicensis	2005	Panamá	JQ965548	-
	055_AJ_Guanabano	Bat - Artibeus jamaicensis	2005	Panamá	JQ965537	-
	074_AJ_Guanabano	Bat - Artibeus jamaicensis	2005	Panamá	JQ965542	-
	082_AJ_Bohio_1	Bat - Artibeus jamaicensis	2005	Panamá	JQ965532	-
	100_AJ_Guava	Bat - Artibeus jamaicensis	2005	Panamá	JQ965541	-
	141_AJ_Gigante	Bat - Artibeus jamaicensis	2005	Panamá	JQ965540	-
	159_AJ_Gigante	Bat - Artibeus jamaicensis	2005	Panamá	JQ965546	-
	184_AJ_Gigante_1	Bat - Artibeus jamaicensis	2005	Panamá	JQ965539	-
	215_AJ_Guava	Bat - Artibeus jamaicensis	2005	Panamá	JQ965538	-
	223_AJ_Guava	Bat - Artibeus jamaicensis	2005	Panamá	JQ965545	-
	227_AJ_Guava	Bat - Artibeus jamaicensis	2005	Panamá	JQ965536	-
	229_AJ_Guava	Bat - Artibeus jamaicensis	2005	Panamá	JQ965535	-
	230_AJ_Guava	Bat - Artibeus jamaicensis	2005	Panamá	JQ965547	-
	243_AJ_Guava	Bat - Artibeus jamaicensis	2005	Panamá	JQ965544	-
	264_AJ_Leon	Bat - Artibeus jamaicensis	2005	Panamá	JQ965543	-
	283_AJ_Leon	Bat - Artibeus jamaicensis	2005	Panamá	JQ965533	-
T. cruzi (TcI)	TryCC507	bat - Carollia perspicillata	2002	Brazil	FJ900240	GQ140352
	G	marsupial - Didelphis marsupialis	1983	Brazil	AF239981	GQ140351
T. cruzi (TcII)	Y	human - Homo sapiens	1953	Brazil	AF301912	GQ140353
T. dionisii	X842	bat - Nyctalus noctula	2006	England	FN599058	FN599055
	P3	bat - Pipistrellus pipistrellus	1971	England	AJ009151	AJ620271
	TryCCU211	bat - Eptesicus brasiliensis	2000	Brazil	FJ001666	GQ140362
	TryCC495	bat - Carollia perspicillata	2002	Brazil	FJ001667	GQ140363
T. erneyi	TCC1293	bat - Tadarida sp.	2006	Mozambique (CH)	JN040987	JN040964
	TCC1946	bat - Mopys condylurus	2009	Mozambique (CH)	JN040989	JN040969
T. lewisi	L32	rat - Rattus rattus	1973	England	AJ009156	AJ620272
T. livingstonei	TCC1271	bat - Rhinolophus landeri	2006	Mozambique (CH)	KF192980	KF192959
	bat 19	bat - Rhinolophus landeri	2006	Mozambique (CH)	KF192992	-
	bat 25	bat - Rhinolophus landeri	2006	Mozambique (CH)	KF192991	-
T. rangeli 1	015_AJ_PenaBlanca	Bat - Artibeus jamaicensis	2005	Panamá	KM406900	-
	033_AJ_Guanabano	Bat - Artibeus jamaicensis	2005	Panamá	KM406908	-
	037_AJ_Guanabano	Bat - Artibeus jamaicensis	2005	Panamá	KM406899	-
	042_AJ_Guanabano	Bat - Artibeus jamaicensis	2005	Panamá	KM406892	-
	043_AJ_Guanabano	Bat - Artibeus jamaicensis	2005	Panamá	KM406893	-
	064_AJ_Guanabano_a	Bat - Artibeus jamaicensis	2005	Panamá	KM406901	-
	069_AJ_Guanabano	Bat - Artibeus jamaicensis	2005	Panamá	KM406911	-
	078_AJ_Bohio	Bat - Artibeus jamaicensis	2005	Panamá	KM406912	-
	122_AJ_Cacao	Bat - Artibeus jamaicensis	2005	Panamá	KM406859	-
	199_AJ_PenaBlanca	Bat - Artibeus jamaicensis	2005	Panamá	KM406914	-
	200_AJ_PenaBlanca	Bat - Artibeus jamaicensis	2005	Panamá	KM406858	-
	213_AJ_Guava	Bat - Artibeus jamaicensis	2005	Panamá	KM406909	-
	235_AJ_Guava	Bat - Artibeus jamaicensis	2005	Panamá	KM406890	-
	258_AL_Leon	Bat - Artibeus jamaicensis	2005	Panamá	KM406891	-
	RGB	dog - Canis familiaris	1949	Venezuela	AJ009160	AF053742
T. rangeli 2	TryCC643	bat - Platyrrhinus lineatus	2003	Brazil	FJ900242	GQ140364
T. rangeli 3	AM80	human - Homo sapiens	1996	Brazil	AY491766	JN040973
T. vespertilionis	P14	bat - Pipistrellus pipistrellus	1972	England	AJ009166	AJ620283
